# Supplementary material for: How cortico-basal ganglia-thalamic subnetworks can shift decision policies to increase reward rate
Source: PLoS Comput Biol. 2025 Nov 20;21(11):e1013712. doi: 10.1371/journal.pcbi.1013712 (PMC12668618; doi:10.1371/journal.pcbi.1013712)
Supplement: S2 Table — (TEX) [file pcbi.1013712.s002.tex]

\documentclass[10pt,letterpaper]{article}
% \usepackage[top=0.85in,left=2.75in,footskip=0.75in]{geometry}
% Reduced the left margin a little - Jyotika
\usepackage[top=0.85in,left=2.5in,footskip=0.75in]{geometry} 

% amsmath and amssymb packages, useful for mathematical formulas and symbols
\usepackage{amsmath,amssymb}

% Use adjustwidth environment to exceed column width (see example table in text)
\usepackage{changepage}
\usepackage{diagbox}

% textcomp package and marvosym package for additional characters
\usepackage{textcomp,marvosym}

% cite package, to clean up citations in the main text. Do not remove.
\usepackage{cite}

% Use nameref to cite supporting information files (see Supporting Information section for more info)
\usepackage{nameref,hyperref}
\usepackage{natbib}
% line numbers
\usepackage[right]{lineno}

% ligatures disabled
\usepackage[nopatch=eqnum]{microtype}
\DisableLigatures[f]{encoding = *, family = * }

% color can be used to apply background shading to table cells only
\usepackage[table]{xcolor}

% array package and thick rules for tables
\usepackage{array}

% create "+" rule type for thick vertical lines
\newcolumntype{+}{!{\vrule width 2pt}}

% create \thickcline for thick horizontal lines of variable length
\newlength\savedwidth
\newcommand\thickcline[1]{%
  \noalign{\global\savedwidth\arrayrulewidth\global\arrayrulewidth 2pt}%
  \cline{#1}%
  \noalign{\vskip\arrayrulewidth}%
  \noalign{\global\arrayrulewidth\savedwidth}%
}

% \thickhline command for thick horizontal lines that span the table
\newcommand\thickhline{\noalign{\global\savedwidth\arrayrulewidth\global\arrayrulewidth 2pt}%
\hline
\noalign{\global\arrayrulewidth\savedwidth}}


% Remove comment for double spacing
%\usepackage{setspace} 
%\doublespacing

% Text layout
\raggedright
\setlength{\parindent}{0.5cm}
\textwidth 5.25in 
\textheight 8.75in

% Bold the 'Figure #' in the caption and separate it from the title/caption with a period
% Captions will be left justified
\usepackage[aboveskip=1pt,labelfont=bf,labelsep=period,justification=raggedright,singlelinecheck=off]{caption}
\renewcommand{\figurename}{Fig}

% Use the PLoS provided BiBTeX style
\bibliographystyle{plos2015}

% Remove brackets from numbering in List of References
\makeatletter
\renewcommand{\@biblabel}[1]{\quad#1.}
\makeatother


% Header and Footer with logo
\usepackage{lastpage,fancyhdr,graphicx}
\usepackage{epstopdf}
%\pagestyle{myheadings}
\pagestyle{fancy}
\fancyhf{}
%\setlength{\headheight}{27.023pt}
%\lhead{\includegraphics[width=2.0in]{PLOS-submission.eps}}
\rfoot{\thepage/\pageref{LastPage}}
\renewcommand{\headrulewidth}{0pt}
\renewcommand{\footrule}{\hrule height 2pt \vspace{2mm}}
\fancyheadoffset[L]{2.25in}
\fancyfootoffset[L]{2.25in}
\lfoot{\today}

\newcommand*{\revision}{\textcolor{red}}

% \newrobustcmd{\revision}[2]{%
% \long\csgdef{#1}{\textcolor{red}{#2}}%
% }%

%% Include all macros below

%% END MACROS SECTION

\usepackage{hyperref}
\begin{document}


\begin{flushleft}
{\Large
\textbf\newline{How cortico-basal ganglia-thalamic subnetworks can shift decision policies to maximize reward rate}}
\newline
% Please use "sentence case" for title and headings (capitalize only the first word in a title (or heading), the first word in a subtitle (or subheading), and any proper nouns).
\\
Jyotika Bahuguna\textsuperscript{1\textcurrency},
Timothy Verstynen\textsuperscript{1,2\Yinyang},
Jonathan E. Rubin\textsuperscript{2,3\Yinyang},
\\
\bigskip
\textbf{1} Department of Psychology \& Neuroscience Institute, Carnegie Mellon University, Pittsburgh, Pennsylvania, United States of America
\\
\textbf{2} Center for the Neural Basis of Cognition, Pittsburgh, Pennsylvania, United States of America
\\
\textbf{3} Department of Mathematics, University of Pittsburgh, Pittsburgh, Pennsylvania, United States of America
\\
\bigskip

% Insert additional author notes using the symbols described below. Insert symbol callouts after author names as necessary.
% 
% Remove or comment out the author notes below if they aren't used.
%
% Primary Equal Contribution Note
\Yinyang These authors contributed equally to this work.

% Additional Equal Contribution Note
% Also use this double-dagger symbol for special authorship notes, such as senior authorship.
%\ddag These authors also contributed equally to this work.

% Current address notes
\textcurrency Current Address: Université de Strasbourg, Laboratoire de Neurosciences Cognitives et Adaptatives (LNCA), CNRS, UMR 7364, Strasbourg, France % change symbol to "\textcurrency a" if more than one current address note
% \textcurrency b Insert second current address 
% \textcurrency c Insert third current address

% Deceased author note
%\dag Deceased

% Group/Consortium Author Note
%\textpilcrow Membership list can be found in the Acknowledgments section.

% Use the asterisk to denote corresponding authorship and provide email address in note below.
* jyotika.bahuguna@gmail.com,timothyv@andrew.cmu.edu,jonrubin@pitt.edu

\end{flushleft}


%\beginsupplement
\setcounter{figure}{0}
\makeatletter
\renewcommand \thesection{S\@arabic\c@section}
\renewcommand\thetable{S\@arabic\c@table}
\renewcommand \thefigure{S\@arabic\c@figure}
\makeatother


\begin{table}[h]
    \centering
    \begin{tabular}{|c|c|c|c|}
         \hline 
         Parameter & Receptor type & LHS parameter range in \cite{Vich2022} & GA parameter range \\
         \hline \hline
         $Cx-dSPN$ & AMPA & (0.008, 0.022) & (0.013, 0.016) \\
         $Cx-iSPN$ & AMPA & (0.008, 0.059) & (0.013, 0.016) \\
         $Cx-Th$ & AMPA,NMDA & (0.008, 0.00548) & (0.008, 0.04) \\
         $Cx-FSI$ & AMPA & (0.1905, 0.63) & (0.1, 0.4) \\
         $dSPN-GPi$ & GABA & (0.418, 2.413) & (0.42, 2.4) \\
         $iSPN-GPe$ & GABA & (2.47, 4.46) & (2.4, 4.5) \\
         $GPe-STN$ & GABA & (0.33, 0.39) & (0.31, 0.39) \\
         $GPe-GPi$ & GABA & (0.05733, 0.067) & (0.057, 0.067) \\
         $GPi-Th$ & GABA & (0.32017, 0.357) & (0.29, 0.37) \\
         $STN-GPe$ & AMPA & (0.05, 0.1) & (0.03, 0.11) \\
         $STN-GPi$ & NMDA & (0.036, 0.03833) & (0.036, 0.04) \\
         $Th-Cx$ & NMDA & (0.021, 0.035) & (0.02, 0.035) \\
         $Th-dSPN$ & AMPA & (0.0015, 0.3915) & (0.37, 0.39) \\
         $Th-iSPN$ & AMPA & (0.3525, 0.3975) & (0.37, 0.39) \\
         \hline 
    \end{tabular}
    \caption{\textbf{Comparison of parameter ranges used for Latin hypercube sampling (LHS) in \cite{Vich2022} and genetic algorithms (GA) in the present work.}}
    \label{tab:param_ranges}
\end{table}


\nolinenumbers
\clearpage

\bibliography{rr-lib}

\end{document}
