# Supplementary material for: How cortico-basal ganglia-thalamic subnetworks can shift decision policies to increase reward rate
Source: PLoS Comput Biol. 2025 Nov 20;21(11):e1013712. doi: 10.1371/journal.pcbi.1013712 (PMC12668618; doi:10.1371/journal.pcbi.1013712)
Supplement: S5 Table — The second column refers to the firing frequency ranges observed experimentally during baseline for each population set in the first column, whereas the third column refers to the ranges observed during decision tasks. In both cases, the ranges reflect experimental data from primates and rats (see references in the last column). (TEX) [file pcbi.1013712.s005.tex]

\documentclass[10pt,letterpaper]{article}
% \usepackage[top=0.85in,left=2.75in,footskip=0.75in]{geometry}
% Reduced the left margin a little - Jyotika
\usepackage[top=0.85in,left=2.5in,footskip=0.75in]{geometry} 

% amsmath and amssymb packages, useful for mathematical formulas and symbols
\usepackage{amsmath,amssymb}

% Use adjustwidth environment to exceed column width (see example table in text)
\usepackage{changepage}
\usepackage{diagbox}

% textcomp package and marvosym package for additional characters
\usepackage{textcomp,marvosym}

% cite package, to clean up citations in the main text. Do not remove.
\usepackage{cite}

% Use nameref to cite supporting information files (see Supporting Information section for more info)
\usepackage{nameref,hyperref}
\usepackage{natbib}
% line numbers
\usepackage[right]{lineno}

% ligatures disabled
\usepackage[nopatch=eqnum]{microtype}
\DisableLigatures[f]{encoding = *, family = * }

% color can be used to apply background shading to table cells only
\usepackage[table]{xcolor}

% array package and thick rules for tables
\usepackage{array}

% create "+" rule type for thick vertical lines
\newcolumntype{+}{!{\vrule width 2pt}}

% create \thickcline for thick horizontal lines of variable length
\newlength\savedwidth
\newcommand\thickcline[1]{%
  \noalign{\global\savedwidth\arrayrulewidth\global\arrayrulewidth 2pt}%
  \cline{#1}%
  \noalign{\vskip\arrayrulewidth}%
  \noalign{\global\arrayrulewidth\savedwidth}%
}

% \thickhline command for thick horizontal lines that span the table
\newcommand\thickhline{\noalign{\global\savedwidth\arrayrulewidth\global\arrayrulewidth 2pt}%
\hline
\noalign{\global\arrayrulewidth\savedwidth}}


% Remove comment for double spacing
%\usepackage{setspace} 
%\doublespacing

% Text layout
\raggedright
\setlength{\parindent}{0.5cm}
\textwidth 5.25in 
\textheight 8.75in

% Bold the 'Figure #' in the caption and separate it from the title/caption with a period
% Captions will be left justified
\usepackage[aboveskip=1pt,labelfont=bf,labelsep=period,justification=raggedright,singlelinecheck=off]{caption}
\renewcommand{\figurename}{Fig}

% Use the PLoS provided BiBTeX style
\bibliographystyle{plos2015}

% Remove brackets from numbering in List of References
\makeatletter
\renewcommand{\@biblabel}[1]{\quad#1.}
\makeatother


% Header and Footer with logo
\usepackage{lastpage,fancyhdr,graphicx}
\usepackage{epstopdf}
%\pagestyle{myheadings}
\pagestyle{fancy}
\fancyhf{}
%\setlength{\headheight}{27.023pt}
%\lhead{\includegraphics[width=2.0in]{PLOS-submission.eps}}
\rfoot{\thepage/\pageref{LastPage}}
\renewcommand{\headrulewidth}{0pt}
\renewcommand{\footrule}{\hrule height 2pt \vspace{2mm}}
\fancyheadoffset[L]{2.25in}
\fancyfootoffset[L]{2.25in}
\lfoot{\today}

\newcommand*{\revision}{\textcolor{red}}

% \newrobustcmd{\revision}[2]{%
% \long\csgdef{#1}{\textcolor{red}{#2}}%
% }%

%% Include all macros below

%% END MACROS SECTION

\usepackage{hyperref}
\begin{document}


\begin{flushleft}
{\Large
\textbf\newline{How cortico-basal ganglia-thalamic subnetworks can shift decision policies to maximize reward rate}}
\newline
% Please use "sentence case" for title and headings (capitalize only the first word in a title (or heading), the first word in a subtitle (or subheading), and any proper nouns).
\\
Jyotika Bahuguna\textsuperscript{1\textcurrency},
Timothy Verstynen\textsuperscript{1,2\Yinyang},
Jonathan E. Rubin\textsuperscript{2,3\Yinyang},
\\
\bigskip
\textbf{1} Department of Psychology \& Neuroscience Institute, Carnegie Mellon University, Pittsburgh, Pennsylvania, United States of America
\\
\textbf{2} Center for the Neural Basis of Cognition, Pittsburgh, Pennsylvania, United States of America
\\
\textbf{3} Department of Mathematics, University of Pittsburgh, Pittsburgh, Pennsylvania, United States of America
\\
\bigskip

% Insert additional author notes using the symbols described below. Insert symbol callouts after author names as necessary.
% 
% Remove or comment out the author notes below if they aren't used.
%
% Primary Equal Contribution Note
\Yinyang These authors contributed equally to this work.

% Additional Equal Contribution Note
% Also use this double-dagger symbol for special authorship notes, such as senior authorship.
%\ddag These authors also contributed equally to this work.

% Current address notes
\textcurrency Current Address: Université de Strasbourg, Laboratoire de Neurosciences Cognitives et Adaptatives (LNCA), CNRS, UMR 7364, Strasbourg, France % change symbol to "\textcurrency a" if more than one current address note
% \textcurrency b Insert second current address 
% \textcurrency c Insert third current address

% Deceased author note
%\dag Deceased

% Group/Consortium Author Note
%\textpilcrow Membership list can be found in the Acknowledgments section.

% Use the asterisk to denote corresponding authorship and provide email address in note below.
* jyotika.bahuguna@gmail.com,timothyv@andrew.cmu.edu,jonrubin@pitt.edu

\end{flushleft}


%\beginsupplement
\setcounter{figure}{0}
\makeatletter
\renewcommand \thesection{S\@arabic\c@section}
\renewcommand\thetable{S\@arabic\c@table}
\renewcommand \thefigure{S\@arabic\c@figure}
\makeatother


\begin{table}[h!]
    \centering
    \begin{tabular}{llll}
         \hline
         Population & baseline FR  & full FR & References   \\
          &  range (Hz) & range (Hz)  & \\
         \hline
         \hline
         dSPN & $[0,5]$ & $[0,35]$ & \cite{kimura1992behavioral,aosaki1994effect,barnes2005activity, panigrahi2015dopamine} \\
         iSPN & $[0,5]$ & $[0,35]$ & \cite{kimura1992behavioral,aosaki1994effect,barnes2005activity, panigrahi2015dopamine} \\
         GPe & $[40,90]$ & $[40,150]$ & \cite{pavlides2015computational,tachibana2011subthalamo,nambu2014mechanism}\\
         GPi & $[40,90]$ & $[40,150]$ & \cite{nambu2014mechanism} \\
         STN & $[10,35]$ & $[10,55]$ & \cite{pavlides2015computational,tachibana2011subthalamo,nambu2014mechanism}\\
         Th & $[5,20]$ & $[5,85]$ & \cite{pessiglione2005thalamic}\\
         Cx &  & $[0,100]$ & \cite{Lafuente2015representation} \\
         FSI & $[5,40]$ & $[5,70]$ &  \cite{Lafuente2015representation} \\
         \hline
    \end{tabular}
    \caption{\textbf{Firing rates observed in CBGT nuclei.} The second column refers to the firing frequency ranges observed experimentally during baseline for each population set in the first column, whereas the third column refers to the ranges observed during decision tasks. In both cases, the ranges reflect experimental data from primates and rats (see references in the last column).}
    \label{tab:baselines_FR}
\end{table}

\nolinenumbers
\clearpage

\bibliography{rr-lib}

\end{document}
